# Supplementary material for: Identification of Veratrum Species in Pimacao Based on ITS2 Sequences and Steroidal Alkaloids by a Pseudo-Targeted Metabolomics Method
Source: Front Plant Sci. 2022 Apr 11;13:831562. doi: 10.3389/fpls.2022.831562 (PMC9037537; doi:10.3389/fpls.2022.831562)
Supplement: Supplementary Table 2 — The data of quantitative ion areas (integrally normalized to sample weight). [file Table_2.xlsx]

## Sheet: Supplemental Table 2
Compound	group	5_A-7-deacetylprotoveratrine B	9_A-3,7-diacetyl-15-angeloylgermine	16_E-stenophylline B-3-O-B-D-glucopyranoside	29_A-3-acetyl-15-angeloylgermine	32_A-3-acetyl-15-angeloylgermine	46_A-3-acetyl-15-angeloylgermine	49_E-baikeidine	52_A-3-veratroyl-15-angeloylgermine	60_A-3-veratroyl-15-angeloylgermine	63_A-verabenzoamine	65_A-protoveratrine C	71_A-veramadine B	83_E-muldamine	87_A-germanitrine	92_A-15-methylbutyryl-3-veratroylprotoveratine	96_A-germitetrine	97_E-rhamnoveracintine	103_A-escholerine	108_A-protoveratrine B	118_A-2-methylbutyrylzygadenine	144_B-veratravine A	149_A-3-veratroylprotoveratine	156_B-veratrosine	159_A-3-acetyl-15-angeloylgermine	169_A-3-veratroylprotoveratine	68_A-germine	73_A-cevine	110_E-baikeidine	126_A-3-vanilloylzygadenine
BXR1	V. taliense	539000	15300000	1490000	0	3970000	169000	1500	86000000	1040000	2870000	2020	34500000	270	862000	4290000	285000	695000	1100000	72700	44600	5760	93000	47600	13700000	94500	135000	371000	3870	139000
BXR2	V. taliense	710000	13100000	795000	842000	7830000	700000	2430	67200000	2200000	2030000	3320	67500000	22500	588000	10800000	380000	5930000	786000	135000	114000	6040	51400	33500	12000000	265000	213000	651000	2840	45000
BXR3	V. taliense	43800	8740000	1080000	1120000	3440000	177000	1400	43100000	668000	3370000	66100	43500000	6730	825000	7930000	637000	2490000	2150000	51900	95600	4250	208000	66500	8200000	201000	210000	275000	1700	24000
BXR4	V. taliense	104000	11400000	7350000	733000	2700000	166000	3190	31100000	692000	2180000	187	24100000	23500	581000	3010000	188000	889000	1220000	23400	27700	3330	50300	8760	9130000	115000	263000	251000	14500	8640
BXR5	V. taliense	657000	15100000	274000	2130000	7320000	883000	557	44800000	751000	1800000	40100	50900000	3780	579000	14300000	157000	1700000	1050000	437000	87100	7470	240000	31200	14400000	194000	213000	455000	1440	31500
BXR6	V. taliense	765000	9380000	252000	664000	3000000	256000	328	49700000	974000	1980000	35800	37600000	4640	576000	5760000	145000	3790000	699000	66800	127000	17600	80000	20000	9760000	122000	143000	476000	1820	69300
BYR1	V. taliense	500000	23600000	1790000	1460000	5270000	820000	3510	46200000	1120000	1020000	14400	38500000	32700	368	15200000	50500	576000	123000	43300	88400	7080	134000	24300	23000000	246000	233000	664000	785	62500
BYR2	V. taliense	1230000	19200000	929000	3800000	16700000	3910000	4320	32900000	2070000	2970000	75100	56600000	17700	1910000	17300000	208000	4720000	1990000	164000	323000	36600	132000	97700	16600000	309000	349000	678000	485	66800
BYR3	V. taliense	1120000	9100000	586000	2220000	8450000	483000	2330	44900000	805000	3650000	139000	32100000	12800	890000	14500000	774000	2080000	567000	75200	282000	20500	285000	31800	19300000	156000	323000	722000	800	81300
BYR4	V. taliense	1450000	11100000	520000	1060000	3420000	112000	3560	38400000	608000	1960000	63300	30800000	18500	347000	31900000	320000	2800000	1050000	92200	251000	10800	109000	21600	12000000	103000	416000	529000	942	74900
BYR5	V. taliense	1700000	17700000	679000	2600000	16700000	1010000	1130	58100000	1520000	2410000	17700	35800000	7280	1320000	13000000	327000	7810000	741000	39200	184000	32200	105000	38400	13900000	275000	1090000	772000	762	154000
BYR6	V. taliense	1040000	12800000	849000	1470000	8220000	427000	1270	47000000	1460000	3470000	75500	37200000	9080	859000	22600000	241000	2820000	678000	34100	155000	14100	107000	24400	12800000	157000	450000	413000	866	93300
CBR1	V. stenophyllum	1030000	9040000	820000000	1570000	4940000	1950000	291	45900000	1170000	2360000	349000	9550000	8230	1710000	27900	193000	3860000	28300	1380	32600	94500	246000	90700	8290000	243000	212000	182000	616000	490000
CBR2	V. stenophyllum	2060000	12100000	708000000	1250000	4020000	368000	339	20200000	727000	533000	207000	12600000	2420	874000	152000	71500	4710000	35100	7360	8130	90800	177000	44700	6290000	248000	688000	229000	320000	147000
CBR3	V. stenophyllum	380000	8660000	780000000	956000	3260000	9310	267	56700000	1140000	1530000	22800	5280000	2050	1140000	35000	275000	10300000	399	415	7300	95400	183000	22500	7890000	386000	498000	77100	1980000	35500
CBR4	V. stenophyllum	2390000	11700000	1080000000	1990000	5390000	300000	865	48200000	774000	1750000	302000	3850000	10700	945000	211000	64500	5430000	47800	4370	95300	115000	609000	6960	5610000	386000	484000	145000	161000	322000
CBR5	V. stenophyllum	2930000	13000000	948000000	1550000	4630000	104000	970	56400000	807000	1360000	164000	5150000	2910	717000	67800	52000	1320000	13700	1220	24700	111000	711000	93700	9000000	390000	2840000	114000	659000	155000
CBR6	V. stenophyllum	1280000	4400000	1540000000	2240000	4810000	221000	566	13000000	748000	757000	95900	6380000	7170	525000	196000	3880	6830000	47400	8670	11400	73900	117000	51200	2680000	277000	1820000	159000	1300000	65700
DXR1	V. stenophyllum	884000	9330000	807000000	3080000	8410000	623000	2790	19500000	375000	1130000	553000	5180000	8500	1260000	345000	73200	1020000	84100	23000	14700	58600	2600000	32000	7540000	439000	478000	141000	3520000	58200
DXR2	V. stenophyllum	433000	7500000	750000000	2100000	6770000	268000	1310	19000000	512000	1340000	563000	9530000	2520	1380000	198000	99100	6730000	78800	10100	1920	111000	1560000	47300	7380000	312000	962000	136000	1490000	133000
DXR3	V. stenophyllum	449000	4070000	636000000	1650000	4730000	93800	400	25700000	442000	1210000	270000	3080000	4190	846000	55100	79300	10400000	44800	1050	11500	31600	477000	48000	4030000	260000	68700	68000	2820000	75700
DXR4	V. stenophyllum	1270000	9700000	710000000	6420000	20900000	231000	282	35900000	536000	1240000	190000	3410000	12900	1060000	241000	69200	3560000	62300	7630	11700	33300	411000	19400	10200000	341000	1340000	76600	6810000	149000
DXR5	V. stenophyllum	421000	1900000	402000000	6800000	18400000	130000	750	30400000	452000	1360000	241000	15700000	7240	1470000	256000	90000	5150000	94500	13900	11600	33300	847000	15400	8640000	394000	117000	213000	4600000	60500
DXR6	V. stenophyllum	672000	8320000	643000000	9670000	29600000	132000	636	26900000	566000	1840000	387000	9930000	2820	2130000	234000	126000	3980000	88400	6630	23600	39300	539000	40600	9780000	176000	195000	185000	2250000	76900
GBR1	V. nigrum	751	515000	0	948000	1900000	1980000	11100000	31800	2560	877000	270	5050000	169000000	6690	684	14000	516000	130	0	4180	919000	41300	34400000	466000	9820	326000	36000	1780	31000
GBR2	V. nigrum	119	153000	1600000	862000	2230000	2970000	35000000	288	305	11300	0	4880000	130000000	377	608	139	174000	176	0	1870	577000	43500	44900000	2560	11500	427000	110000	1130	43100
GBR3	V. nigrum	318	72300	10800000	0	1890000	2740000	43100000	0	739	554	499	5880000	373000000	440	288	220	186000	634	0	7310	749000	57400	40200000	1390	10400	283000	105000	774	43600
GBR4	V. nigrum	461	108000	10700000	0	1840000	3060000	47800000	798	414	0	175	5010000	233000000	719	1410	139	187000	317	0	3270	954000	34000	43400000	55600	12700	325000	96000	1220	38700
GBR5	V. nigrum	369	380000	853000	641000	1410000	2200000	15800000	187000	971	783000	384	4630000	256000000	7970	1110	19200	310000	512	0	0	918000	17900	27200000	2030	12300	217000	38400	2000	24200
GBR6	V. nigrum	355	158000	12900000	850000	2160000	3850000	42000000	195	283	23500	343	6240000	248000000	242	503	211	229000	187	0	3090	983000	33500	53300000	3510	15500	400000	109000	1010	55700
GJR1	V. mengtzeanum	219000	1920000	1250000000	891000	2070000	309000	479	15800000	852000	3150000	825	74700000	5140	882000	1690	171000	11500000	303	0	37600	6910	27000	41500	1870000	84400	38700	626000	1390000	121000
GJR2	V. mengtzeanum	21800	2270000	770000000	1250000	2690000	391000	853	13500000	481000	2330000	3660	69800000	5760	1020000	2050	165000	14400000	197	0	23000	2250	126000	24900	2250000	73500	104000	412000	899000	120000
GJR3	V. mengtzeanum	101000	680000	1060000000	887000	1740000	364000	998	11700000	780000	3310000	293000	223000000	4870	1030000	2100	150000	13700000	114	0	60800	8560	87000	70700	1750000	73200	16200	742000	4680000	577000
GJR4	V. mengtzeanum	259000	3420000	905000000	955000	1860000	276000	538	22000000	491000	1520000	20300	96000000	18400	871000	4200	130000	4000000	282	0	25300	7640	159000	30100	4470000	20500	27600	979000	1890000	86000
GJR5	V. mengtzeanum	287000	5080000	1380000000	1070000	2360000	486000	850	25100000	1120000	3910000	50900	124000000	9700	1240000	3690	277000	7080000	341	0	161000	5530	291000	61400	6990000	116000	28400	877000	1630000	338000
GJR6	V. mengtzeanum	268000	3480000	1060000000	1140000	2350000	314000	214	22800000	890000	1730000	72800	81900000	8390	776000	2460	93500	6230000	301	0	43700	5750	202000	34100	3440000	96100	7190	707000	1970000	65000
MZR1	V. mengtzeanum	230000	1980000	1610000000	1160000	2510000	221000	473	37000000	784000	2810000	6660	23500000	334	592000	1030	8870	1710000	105	0	319000	6120	54100	76700	7740000	65200	146000	564000	49200	447000
MZR2	V. mengtzeanum	154000	2550000	1280000000	871000	2080000	922000	366	12300000	633000	3730000	4400	36400000	3290	966000	2100	119000	2250000	241	0	173000	5880	56500	89800	2190000	90600	99600	543000	477000	432000
MZR3	V. mengtzeanum	278000	5710000	832000000	950000	2290000	315000	158	22200000	1040000	2090000	2140	29500000	2000	956000	3210	124000	3880000	293	0	208000	5680	48800	92600	6790000	81500	46900	340000	195000	418000
MZR4	V. mengtzeanum	32200	3050000	1140000000	1270000	2760000	250000	1090	12300000	363000	2820000	913	10100000	11400	1170000	1490	209000	895000	368	0	528000	1900	289000	20700	2520000	68100	126000	230000	830000	215000
MZR5	V. mengtzeanum	37800	1380000	1050000000	579000	1190000	181000	420	7650000	442000	2410000	11700	25600000	5550	822000	584	221000	3820000	140	0	131000	4670	54700	51700	1600000	81100	68900	314000	1140000	463000
MZR6	V. mengtzeanum	163000	1730000	1090000000	553000	1390000	210000	308	8510000	774000	2390000	184	60600000	3300	901000	3700	172000	11700000	120	0	138000	5860	83200	68800	1960000	40400	58200	540000	787000	534000
XJR1	V. mengtzeanum	296000	3600000	702000000	438000	2050000	3030000	3650	41900000	853000	1690000	227	20100000	290	775000	3170	99900	5600000	291	0	1780	30100	48900	114000	1740000	44900	3540000	207000	158000	606000
XJR2	V. mengtzeanum	1770000	15800000	674000000	1080000	4760000	1030000	2400	88900000	2210000	3450000	37500	19200000	24100	1510000	16000	415000	7780000	257	0	12700	130000	95300	222000	7800000	130000	611000	328000	144000	1730000
XJR3	V. mengtzeanum	556000	6260000	557000000	1540000	4770000	326000	632	37100000	841000	2630000	548000	27000000	787	892000	114000	219000	4070000	28000	1410	10300	52600	309000	133000	5160000	127000	346000	107000	168000	711000
XJR4	V. mengtzeanum	1770000	6500000	1290000000	857000	3510000	1150000	543	63600000	657000	2880000	77600	3120000	15000	1390000	9430	740000	3470000	12200	0	3030	117000	1160000	308000	9850000	129000	421000	254000	340000	2400000
XJR5	V. mengtzeanum	2140000	7170000	928000000	958000	4160000	1920000	144	131000000	1560000	6240000	40300	31000000	21600	1760000	50500	1060000	11100000	38000	484	15200	118000	171000	175000	8260000	149000	1340000	589000	229000	2040000
XJR6	V. mengtzeanum	1370000	8250000	905000000	649000	2200000	2840000	4340	57400000	1100000	2180000	83200	17600000	12800	1040000	12100	316000	8980000	1290	0	14300	166000	253000	114000	9300000	72300	971000	595000	808000	1090000
XYR1	V. taliense	1100000	8180000	1560000	1960000	7770000	447000	2960	60000000	1520000	1640000	42900	35100000	41500	616000	317000	110000	4310000	422	6770	105000	22500	407000	65100	13200000	132000	1080000	379000	635	43600
XYR2	V. taliense	1000000	12000000	0	1810000	6150000	443000	5600	108000000	1280000	2740000	7990	81300000	43400	422000	4600000	211000	3200000	151000	45100	96200	18400	132000	78300	14500000	198000	684000	409000	0	21100
XYR3	V. taliense	1060000	15300000	584000	1370000	4130000	200000	2720	87400000	954000	5690000	2350	49600000	31900	1220000	390000	706000	2650000	13100	3420	92800	17600	283000	42600	13800000	176000	312000	297000	999	88700
XYR4	V. taliense	958000	8250000	2490000	921000	4340000	163000	2010	103000000	879000	2530000	4800	41100000	28000	413000	5740000	441000	4460000	165000	44700	90600	20700	190000	31400	10800000	182000	486000	330000	1420	23600
XYR5	V. taliense	600000	12700000	177000	1090000	3400000	258000	4390	126000000	1150000	5440000	3440	68900000	24700	782000	768000	496000	1980000	300000	11500	122000	20700	219000	46400	11300000	183000	788000	317000	1170	96300
XYR6	V. taliense	790000	17100000	5760000	1550000	4260000	403000	4550	142000000	1750000	7090000	20700	31000000	38400	645000	3360000	562000	7850000	553000	37700	116000	21500	273000	68600	11900000	268000	471000	444000	2530	109000
